# Supplementary material for: Mapping the Evolutions and Trends of Literature on Wayfinding in Indoor Environments
Source: Eur J Investig Health Psychol Educ. 2021 Jun 18;11(2):585–606. doi: 10.3390/ejihpe11020042 (PMC8314368; doi:10.3390/ejihpe11020042)
Supplement: Supplementary file 1 [file ejihpe-11-00042-s001.zip]

Archive with 1 entries (1 files):
- ejihpe-1246114-supplementary.pdf
